# Supplementary material for: Direct evidence of active tectonics along the offshore sector of the Dinaric Fault System
Source: Sci Rep. 2025 Dec 19;16:2442. doi: 10.1038/s41598-025-32243-z (PMC12820375; doi:10.1038/s41598-025-32243-z)
Supplement: Supplementary file 1 — Supplementary Material 1 [file 41598_2025_32243_MOESM1_ESM.xlsx]

## Sheet: Sheet1
Year	Month	Day	Hour	Minute	Second	Latitude	Longitude	Hypocentral depth (km)	Mw	I
1323	0	0	0	0	0	45.2	14.7	0	6.70414	9
1648	0	0	0	0	0	44.98	14.9	0	5.2483	7
1750	12	17	16	30	0	45.3	14.55	0	5.61226	7.5
1776	4	22	4	36	0	45.3	14.58	0	5.2483	7
1838	8	10	19	30	0	45.21	14.58	0	5.2483	7
1857	10	19	12	0	0	45.57	14.25	20	4.07554	5
1863	1	22	9	45	0	45.5	15	13	4.38895	6
1870	3	1	19	57	0	45.48	14.35	3	5.49094	8
1870	4	28	2	15	0	45.41	14.32	4	4.56082	7
1870	5	10	16	56	0	45.41	14.34	9	4.65181	6.5
1870	5	11	1	50	0	45.4	14.4	0	4.945	7
1873	4	19	15	15	0	45	14.9	0	5.2483	7
1874	3	18	0	30	0	45.41	15.29	0	3.5	4.5
1876	9	18	23	0	0	45.41	15.29	0	4.15642	5.5
1877	3	30	0	30	0	45	14.9	0	5.2483	7
1878	9	23	20	20	0	45	14.9	0	5.2483	7
1880	2	12	16	15	0	45.42	15.16	0	4.15642	5.5
1880	2	12	23	30	0	45.42	15.16	0	3.5	4.5
1880	2	14	2	0	0	45.42	15.16	0	3.86	5
1882	1	22	16	15	0	45.42	15.16	0	3.5	4.5
1882	1	22	16	30	0	45.42	15.16	0	4.15642	5.5
1887	10	23	4	5	0	45.566	15.216	5.5	3.88	6
1901	4	16	12	25	9	45	14.5	10	3.934	0
1904	9	16	5	37	24	45.3	14.56	5	4.6417	-6.5
1905	2	1	5	11	0	45.1	14.9	5	3.59	5
1908	9	4	19	50	0	45.17	14.85	0	3.86	-5
1909	1	25	12	32	0	45	14.9	0	3.86	5
1909	8	29	10	36	0	45.05	15.05	0	3.5	-4.5
1909	10	11	15	0	41	45.5	14.41	14	3.934	-4.5
1909	10	24	11	51	43	45.45	14.21	7	3.6	-3.5
1911	7	27	11	22	0	45.05	14.95	0	3.5	-4.5
1912	1	31	21	2	0	45.2	14.2	0	3.86	5
1912	7	27	11	25	0	45	15	0	3.5	0
1913	5	20	16	15	9	45.517	14.367	7	4.0351	6
1915	3	15	21	55	57	45.59	14.46	10	4.28785	6
1916	3	12	3	23	56	45.14	14.92	10	5.7538	-8
1916	3	12	3	29	0	45.1	14.9	0	3.8	0
1916	3	12	21	13	0	45.1	14.9	0	3.7	0
1916	3	13	4	1	0	45.1	14.9	0	3.5	0
1916	7	14	20	27	1	45.2	14.8	20	5.3494	-7
1916	7	14	22	34	0	45.2	14.8	0	4.1362	0
1916	10	14	2	20	0	45.55	14.65	12	3.8	-5
1917	2	10	10	35	0	45.3	14.44	0	3.85959	5
1917	2	26	1	9	45	45.5	15.25	6.7	3.95	6.5
1918	2	19	11	3	7	45.02	15.04	14	4.3384	-5
1918	5	29	12	27	0	45	15	0	3.5	0
1918	8	4	1	6	0	45	15	0	3.7	-5
1920	5	20	18	20	0	45.55	15.233	6.9	3.55	5
1920	7	30	20	6	22	45.19	14.98	17	4.6417	-6
1921	10	3	22	30	0	45.1	14.8	0	3.5	-4.5
1923	10	11	12	41	0	45.2	14.7	0	3.5	0
1923	10	18	0	51	46.4	45.1	14.792	8	4.08565	5.5
1923	10	18	0	55	0	45.5	14.25	0	4.52038	6
1923	10	20	4	1	0	45.2	14.7	0	3.5	0
1924	5	20	21	55	0	45.2	14.7	0	3.86	-5
1925	6	23	13	27	0	45	14.8	0	3.7	-4
1925	9	5	7	43	21.8	45.4	14.856	6.6	4.945	6.5
1925	9	6	0	38	43	45.03	14.84	10	4.08565	-4
1925	9	10	10	33	30	45.1	14.6	15	3.934	-5
1925	9	11	4	40	50	45.13	14.77	9	5.1472	6
1925	9	11	6	58	47.6	45.166	14.916	21.4	4.8439	5
1926	2	10	5	55	0	45.1	14.9	0	3.86	5
1926	10	21	9	29	42.3	45.105	14.92	18.3	4.7428	5
1929	7	15	23	37	0	45.25	14.6	0	3.8	0
1930	7	10	13	1	25.3	45.303	14.61	13.3	4.1362	-5
1933	2	19	23	16	0	45.583	14.25	0	3.86	5
1935	7	3	16	21	0	45.2	14.7	0	3.5	-5
1937	1	29	17	27	22.5	44.85	14.89	14	4.08565	-5
1939	1	3	6	46	30	44.8	14.87	5	3.85	-4
1939	2	5	22	0	15	45.15	14.63	5	4.49005	-6.5
1939	2	6	0	7	0	45.16	14.66	0	3.7	-5
1939	2	6	2	55	0	45.17	14.56	0	3.86	-5
1939	2	6	4	30	0	45.16	14.66	0	3.86	-5
1939	2	6	7	23	17	45.16	14.66	17	4.8439	-6.5
1939	2	6	7	31	0	45.16	14.66	0	3.86	-5
1939	2	6	7	40	0	45.16	14.66	0	3.86	-5
1939	2	6	7	50	0	45.16	14.66	0	3.86	-5
1939	2	6	8	0	0	45.16	14.66	0	3.86	-5
1939	2	6	8	10	0	45.16	14.66	0	3.86	-5
1939	2	6	8	25	0	45.16	14.66	0	3.86	-5
1939	2	6	10	39	22	45.05	14.67	6	3.7	-4
1939	2	7	1	0	0	45.16	14.66	0	4.0351	-6
1939	2	13	4	0	0	45.13	14.56	0	3.86	-5
1939	2	13	18	35	0	45.17	14.56	0	3.5	-4.5
1939	2	15	4	40	0	45.17	14.56	0	3.86	-5
1939	2	15	22	0	0	45.18	14.68	0	3.86	-5
1939	2	16	8	0	0	45.18	14.68	0	3.86	-5
1939	4	14	2	11	0	45.13	14.8	0	3.86	-5
1945	12	22	21	37	0	45.17	14.77	0	3.8	-5
1949	1	20	6	48	57	44.816	14.865	13	4.7428	6
1949	3	8	2	23	0	45.583	15.217	0	3.86	5
1950	3	7	22	48	41	45.35	14.62	5	3.934	-5
1950	3	7	22	53	3	45.38	14.56	16	3.8	-3
1951	1	12	14	55	55	44.89	14.79	21	4.4395	-5
1953	5	2	19	7	23	45.47	14.66	17	4.2373	-4.5
1956	1	31	2	25	32	45.55	14.31	13	4.945	-7
1956	1	31	3	1	6	45.55	14.283	9.8	3.75	5
1956	1	31	3	58	17	45.55	14.283	9.8	3.75	5
1956	2	3	13	42	20.2	45.57	14.24	14	4.08565	6
1956	3	8	11	3	30.5	45.51	14.25	4	3.85	6
1959	12	2	18	20	7.6	44.587	15.2	20	4.69225	7
1960	2	17	15	32	48	45.58	14.56	21	4.0351	6
1960	12	18	1	53	19.5	45.317	14.912	11.5	3.5	-3
1960	12	18	1	58	33.1	45.02	15.007	8.5	3.9	-6
1963	6	23	9	32	48.1	45.482	15.272	6	4.1362	-5
1964	5	3	19	25	0	45	14.8	0	3.86	-5
1972	8	18	6	20	0	45.1	14.2	0	4.15642	5.5
1973	10	5	11	30	49.8	45.577	14.275	9.1	3.5	5
1976	9	19	14	52	19.7	45.565	14.406	16.3	3.75	5
1978	11	20	10	46	18.8	45.12	15.1	30	3.5	0
1979	4	18	0	48	46.8	45.492	14.36	1.5	3.65	5
1979	5	5	21	0	1.2	45.096	14.799	16.1	3.55	5
1980	7	22	19	35	13	45.16	15.14	10	3.9	-5
1985	1	16	1	51	42.6	45.49	15.18	5	3.5	4.5
1985	1	20	1	51	42.5	45.565	15.265	11.8	3.8	5
1985	8	20	3	17	45.9	44.798	15.07	9.8	3.6	5.5
1986	3	2	20	6	54.1	45.348	14.539	15.6	3.65	4.5
1986	3	27	7	25	25.8	45.152	14.862	14.5	3.9	5.5
1986	3	27	7	43	8.9	45.102	14.837	4.9	3.98455	-6
1986	10	16	0	45	0.2	45.523	14.343	19.3	3.5	5
1986	12	16	6	22	51.5	45.152	14.878	13.1	4.79335	6.5
1986	12	18	11	45	22.8	45.137	14.802	10	3.6	5
1986	12	26	2	0	46.7	45.04	14.881	0	3.5	5
1988	12	16	11	35	50.3	44.708	15.033	6	4.4395	-5
1989	2	13	0	35	11.7	44.811	14.754	6	4.08565	-5
1989	9	30	18	16	1.1	45.166	14.923	19.6	3.6	-4.5
1992	2	21	20	50	32.4	45.472	14.349	13	4.0351	-5.5
1993	4	5	16	24	25.5	45.123	14.65	7.6	3.65	-4
1993	5	29	8	43	11.1	45.549	15.289	13.8	4.49005	-6.5
1993	11	28	10	29	12.8	45.591	14.318	16.1	3.934	-5
1993	12	9	9	33	48.8	45.572	14.381	6.2	3.65	-4.5
1994	4	22	20	3	55.8	45.066	14.85	9.5	3.9	-5
1994	11	2	0	16	40.7	45.055	14.799	3.2	3.8	-5
1996	1	21	16	20	52.4	45.302	14.803	7.5	3.5	-4.5
1998	2	4	14	7	7.7	45.513	14.468	9.6	3.934	-4
1998	6	5	12	13	4.6	45.057	15.006	14.7	3.55	0
2000	3	12	0	28	46.6	45.143	14.887	11.1	3.95	-4.5
2001	12	31	15	30	8.7	44.955	15.087	16.2	4.49005	5
2002	9	26	6	40	4.2	44.802	15.012	12.6	3.7	4
2003	1	17	3	18	19	44.974	14.703	8.8	4.49005	6
2004	1	31	20	7	27.9	45.025	14.824	9	3.65	0
2004	9	14	18	9	25.1	45.297	14.607	5.1	4.45972	6
2005	4	24	18	33	58.9	45.489	14.215	17.8	4.49005	0
2007	2	5	8	30	4.5	45.07	14.95	13.4	4.81357	7
2011	5	6	23	44	52	44.997	15.023	17	3.8	0
2012	5	18	20	38	53	44.913	15.115	0.8	3.53	0
2013	7	30	12	58	30	45.068	15.03	18.3	4.72258	0
2017	8	8	20	42	36.7	45.19	14.619	7.1	3.63	0
2020	5	13	9	9	44.9	45.205	14.764	12.9	3.55	0
2023	2	16	9	47	44.9217	44.9949	14.7044	6	4.91	-6
2023	7	29	17	34	25.0869	45.4931	14.4492	11.04	4.27	-5
2023	9	11	13	21	26.2776	46.1101	13.7082	9.35	3.63	0
2023	10	28	15	29	20.7694	44.9416	11.5257	0.0149999	4.16	0
2024	3	24	9	21	57.1808	45.2681	14.689	12.88	3.83	0
2024	4	5	12	28	32.9201	46.3834	12.8509	15.08	3.58	0
2024	12	9	2	37	53.9874	46.1862	14.254	9.935	3.9	0
